# Supplementary material for: The Influence of Cohesin on the Short-Scale Dynamics of Intact and Damaged Chromatin in Different Phases of the Cell Cycle
Source: Int J Mol Sci. 2025 Sep 11;26(18):8837. doi: 10.3390/ijms26188837 (PMC12469696; doi:10.3390/ijms26188837)
Supplement: Supplementary file 1 [file ijms-26-08837-s001.zip]

Archive with 5 entries (5 files):
- Plasmid sequences.zip
- Supplementary figures and tables.pdf
- Supplementary video S1.mp4
- Supplementary video S2.mp4
- Supplementary video S3.mp4
